# Supplementary material for: Korean Version of Child Perceptions Questionnaire and Dental Caries among Korean Children
Source: PLoS One. 2015 Feb 12;10(2):e0116011. doi: 10.1371/journal.pone.0116011 (PMC4326134; doi:10.1371/journal.pone.0116011)
Supplement: S1 Appendix — Child Perceptions Questionnaire among children between the ages of 11 and 14 years (CPQ11–14) data set. Variable list. (XLS) [file pone.0116011.s001.xls]

## Sheet: CPQ8-10
CHID	age	gender	school	Q1_C8	Q2_C8	OS	FL	EW	SW	totalscale	dt_d	ft_d	dft_d	DT	MT	FT	DMFT
M07J	8	1	4	0	0	0	0	0	0	0	12	0	12	1	0	0	1
A15J	8	2	4	1	0	0	1	1	7	9	1	4	5	0	0	0	0
E06I	8	2	4	1	0	4	3	5	0	12	3	5	8	0	0	0	0
G02I	8	1	4	1	1	2	1	0	2	5	0	2	2	0	0	0	0
H03I	8	2	4	3	2	7	17	0	8	32	0	3	3	0	0	0	0
M01I	8	1	4	0	0	0	0	0	0	0	0	4	4	0	0	0	0
M03I	8	2	4	1	1	3	0	0	0	3	0	0	0	0	0	0	0
P18I	8	2	4	1	0	2	0	0	0	2	1	0	1	0	0	0	0
P19I	8	1	4	1	0	2	0	0	0	2	1	0	1	0	0	0	0
08-AS-01-014-J	8	2	3	2	2	7	0	0	0	7	0	0	0	0	0	0	0
08-AS-01-210-Z	8	1	3	2	2	4	4	0	7	15	0	0	0	0	0	0	0
08-AS-02-003-I	8	2	3	2	0	3	1	0	0	4	1	0	1	0	0	4	4
08-AS-02-037-I	8	2	3	1	1	1	3	0	0	4	0	0	0	0	0	0	0
08-AS-02-231-J	8	2	3	2	0	7	4	0	0	11	0	0	0	0	0	0	0
08-AS-06-068-K	8	2	3	1	0	3	9	2	12	26	0	0	0	0	0	1	1
08-AS-06-216-I	8	2	3	2	0	5	0	1	1	7	0	0	0	0	0	0	0
08-AS-06-225-J	8	1	3	1	1	3	7	5	11	26	0	0	0	0	0	0	0
08-AS-06-232-I	8	1	3	1	1	4	0	2	1	7	1	0	1	0	0	0	0
08-AS-06-242-I	8	1	3	1	0	6	2	0	8	16	0	0	0	0	0	0	0
08-AS-06-260-I	8	1	3	2	0	2	2	0	0	4	0	0	0	0	0	0	0
08-AS-06-295-J	8	1	3	1	0	2	1	1	2	6	0	0	0	0	0	0	0
08-AS-06-296-I	8	2	3	2	2	6	3	2	5	16	0	0	0	0	0	1	1
08-AS-06-302-I	8	2	3	2	1	6	3	5	6	20	2	0	2	1	0	1	2
08-AS-12-233-J	8	1	3	0	1	7	7	6	2	22	0	0	0	0	0	0	0
B02I	8	1	4	2	0	1	0	0	0	1	0	0	0	0	0	0	0
C09I	8	1	4	1	2	3	6	0	2	11	0	0	0	0	0	0	0
C10J	8	1	4	0	0	4	5	1	4	14	0	0	0	0	0	0	0
C11k	8	2	4	2	1	1	0	0	1	2	0	5	5	2	0	0	2
E09J	8	2	4	0	0	2	0	0	2	4	0	0	0	0	0	0	0
E11J	8	2	4	3	0	6	3	0	0	9	4	5	9	0	0	0	0
F01I	8	2	4	0	0	1	5	5	0	11	6	3	9	1	0	0	1
F02I	8	1	4	0	1	0	0	0	4	4	4	2	6	0	0	0	0
F03I	8	2	4	0	2	0	0	3	8	11	0	2	2	0	0	0	0
F04I	8	2	4	0	1	1	0	1	0	2	1	1	2	0	0	0	0
G01I	8	1	4	1	2	5	3	0	0	8	2	1	3	0	0	0	0
G03I	8	1	4	1	0	0	0	0	0	0	0	0	0	0	0	0	0
G09I	8	2	4	2	1	2	1	0	0	3	0	5	5	0	0	1	1
G10I	8	2	4	1	1	0	0	0	2	2	1	0	1	2	0	0	2
H01I	8	2	4	1	1	0	0	0	0	0	1	1	2	0	0	0	0
L01I	8	2	4	2	2	0	0	0	0	0	2	0	2	0	0	0	0
L13I	8	1	4	2	2	7	0	2	0	9	0	0	0	0	0	0	0
L17I	8	1	4	0	0	8	0	0	4	12	0	0	0	0	0	0	0
L29I	8	1	4	0	0	0	0	0	0	0	0	0	0	0	0	0	0
L30I	8	1	4	3	3	0	0	0	0	0	0	0	0	0	0	0	0
L31I	8	2	4	1	2	6	9	5	5	25	0	0	0	0	0	0	0
M02I	8	1	4	1	2	0	0	0	0	0	0	0	0	0	0	0	0
M04I	8	2	4	1	0	5	3	0	0	8	0	0	0	0	0	0	0
M05I	8	2	4	2	2	2	0	0	0	2	1	5	6	0	0	1	1
M08I	8	2	4	0	0	0	0	0	0	0	1	4	5	0	0	1	1
M10I	8	2	4	2	0	2	0	0	0	2	0	2	2	0	0	0	0
N02I	8	1	4	1	0	0	0	0	0	0	0	5	5	0	0	0	0
N04I	8	1	4	0	1	3	2	0	0	5	0	1	1	0	0	0	0
N08I	8	1	4	1	1	0	0	0	0	0	0	7	7	0	0	0	0
N14I	8	2	4	3	2	2	0	0	3	5	1	0	1	0	0	2	2
P12I	8	1	4	2	0	4	0	0	2	6	0	6	6	0	0	0	0
P15I	8	1	4	1	0	1	0	0	0	1	0	5	5	0	0	0	0
P17I	8	2	4	2	1	6	0	6	2	14	1	7	8	0	0	0	0
R02I	8	2	4	0	0	0	4	0	0	4	2	3	5	0	0	0	0
R03I	8	2	4	1	1	0	0	0	0	0	2	2	4	0	0	0	0
R20k	8	2	4	0	0	0	3	0	0	3	0	0	0	0	0	0	0
08-AS-00-235-I	9	2	3	2	0	2	0	0	0	2	0	0	0	0	0	0	0
08-AS-01-008-J	9	1	3	3	0	8	0	2	1	11	0	0	0	0	0	0	0
08-AS-02-224-I	9	2	3	3	2	4	1	1	0	6	0	0	0	0	0	0	0
08-AS-02-229-J	9	2	3	2	1	6	2	3	1	12	0	0	0	0	0	0	0
08-AS-04-205-I	9	2	3	2	1	3	1	0	1	5	0	0	0	0	0	0	0
08-AS-06-230-I	9	2	3	1	0	1	3	1	1	6	0	0	0	0	0	0	0
08-AS-06-239-I	9	1	3	3	2	6	0	1	1	8	0	0	0	0	0	0	0
08-AS-06-243-J	9	2	3	2	2	4	2	3	1	10	1	0	1	0	0	3	3
08-AS-06-297-J	9	1	3	2	1	3	3	3	1	10	0	0	0	0	0	2	2
08-AS-12-232-I	9	2	3	2	0	3	1	3	3	10	0	0	0	0	0	0	0
08-HJ-13-404-I	9	2	3	3	2	5	4	2	1	12	0	0	0	0	0	3	3
A02I	9	1	4	1	3	0	8	8	15	31	0	3	3	0	0	0	0
A16I	9	1	4	3	0	6	5	6	3	20	9	0	9	0	0	0	0
A18J	9	2	4	3	1	7	10	1	5	23	5	3	8	0	0	0	0
A20I	9	1	4	3	0	6	8	8	7	29	2	0	2	0	0	0	0
B01I	9	1	4	0	0	0	0	0	0	0	0	1	1	0	0	0	0
B07I	9	1	4	2	0	8	9	4	4	25	0	0	0	0	0	1	1
B08I	9	1	4	1	2	7	6	6	16	35	0	2	2	0	0	0	0
D01I	9	2	4	3	0	1	0	0	0	1	1	0	1	0	0	1	1
D04I	9	1	4	0	1	3	4	0	6	13	0	1	1	0	0	0	0
D07J	9	1	4	2	0	4	7	10	5	26	2	5	7	0	0	2	2
D20I	9	1	4	2	0	1	0	1	0	2	1	8	9	0	0	0	0
E04I	9	2	4	1	0	4	3	5	0	12	0	0	0	0	0	0	0
E10J	9	1	4	2	2	5	2	4	3	14	2	6	8	0	0	0	0
E11I	9	2	4	3	0	10	1	2	0	13	0	2	2	0	0	0	0
L02I	9	1	4	0	1	7	3	1	3	14	0	0	0	0	0	0	0
L13J	9	1	4	1	0	2	0	3	2	7	1	2	3	0	0	0	0
M01J	9	1	4	3	0	6	1	3	11	21	2	3	5	0	0	0	0
M06I	9	2	4	2	1	0	0	0	0	0	2	3	5	0	0	0	0
M07I	9	1	4	0	0	0	0	0	0	0	1	5	6	1	0	0	1
M09I	9	2	4	0	0	0	2	1	0	3	0	0	0	0	0	0	0
N11I	9	1	4	1	0	3	3	0	0	6	0	3	3	0	0	4	4
N12I	9	1	4	1	2	4	0	0	2	6	1	4	5	0	0	0	0
N13I	9	1	4	1	0	6	0	0	0	6	0	7	7	0	0	0	0
P10J	9	1	4	2	1	10	7	6	1	24	3	4	7	0	0	2	2
P11I	9	2	4	1	2	1	0	0	0	1	1	7	8	0	0	0	0
P14I	9	2	4	2	3	4	0	0	1	5	4	3	7	0	0	0	0
P16I	9	1	4	1	0	0	0	0	0	0	0	0	0	0	0	0	0
R01I	9	2	4	3	2	3	4	0	1	8	4	1	5	1	0	0	1
R05I	9	1	4	3	2	16	16	12	0	44	6	0	6	0	0	0	0
R06I	9	2	4	3	2	9	4	0	6	19	0	7	7	0	0	0	0
A03I	9	2	4	3	2	11	5	2	5	23	0	3	3	0	0	0	0
A15I	9	2	4	3	2	3	0	2	0	5	3	2	5	0	0	1	1
B04I	9	1	4	2	0	6	0	1	6	13	0	4	4	0	0	0	0
B10I	9	2	4	0	0	8	11	9	20	48	0	0	0	0	0	4	4
D03I	9	1	4	0	0	0	0	0	0	0	0	6	6	0	0	2	2
G04I	9	1	4	2	1	5	2	2	2	11	1	5	6	0	0	0	0
H02I	9	1	4	2	1	7	7	2	12	28	0	3	3	0	0	2	2
L15I	9	1	4	0	0	0	0	0	0	0	0	2	2	0	0	2	2
N01I	9	1	4	1	0	2	0	0	0	2	0	2	2	0	0	1	1
P13I	9	2	4	0	0	0	0	0	0	0	0	0	0	0	0	2	2
R04I	9	2	4	0	0	3	0	0	0	3	1	0	1	0	0	2	2
R21I	9	1	4	0	1	3	3	0	0	6	0	3	3	0	0	0	0
08-AS-00-214-I	10	1	3	0	0	5	0	0	0	5	0	0	0	0	0	0	0
08-AS-01-014-I	10	1	3	1	2	4	2	0	0	6	0	0	0	0	0	0	0
08-AS-01-218-I	10	1	3	2	1	4	2	1	0	7	0	0	0	0	0	0	0
08-AS-02-033-K	10	2	3	2	2	5	2	4	1	12	0	0	0	0	0	3	3
08-AS-02-231-I	10	1	3	1	1	3	0	1	1	5	0	0	0	0	0	1	1
08-AS-05-211-J	10	2	3	2	2	8	3	2	0	13	0	0	0	1	0	1	2
08-AS-05-212-K	10	2	3	0	0	3	0	0	0	3	0	0	0	0	0	0	0
08-AS-06-225-I	10	2	3	1	1	5	1	2	0	8	0	0	0	0	0	0	0
08-AS-06-227-J	10	1	3	1	0	1	0	0	0	1	1	0	1	0	0	0	0
08-AS-06-243-I	10	1	3	1	1	7	4	0	1	12	0	0	0	0	0	0	0
08-AS-06-297-I	10	2	3	2	1	11	4	4	1	20	0	0	0	0	0	2	2
08-AS-06-300-I	10	1	3	2	1	4	1	2	0	7	1	0	1	0	0	0	0
08-AS-09-201-I	10	2	3	2	2	5	0	5	3	13	0	0	0	0	0	0	0
08-HJ-13-102-I	10	1	1	2	1	2	0	0	0	2	0	8	8	0	0	0	0
08-HJ-13-103-I	10	1	1	2	1	2	1	1	1	5	1	3	4	0	0	0	0
08-HJ-13-105-I	10	1	1	1	1	5	1	2	0	8	0	3	3	0	0	0	0
08-HJ-13-106-I	10	1	1	2	1	3	1	5	1	10	0	0	0	0	0	0	0
08-HJ-13-107-I	10	1	1	0	1	2	6	4	9	21	3	4	7	0	0	0	0
08-HJ-13-108-I	10	1	1	0	0	3	0	0	0	3	0	6	6	0	0	0	0
08-HJ-13-109-I	10	1	1	1	0	1	0	3	1	5	3	0	3	0	0	0	0
08-HJ-13-111-I	10	1	1	1	0	4	0	0	0	4	0	2	2	0	0	0	0
08-HJ-13-113-I	10	1	1	2	1	6	3	6	0	15	0	8	8	0	0	0	0
08-HJ-13-115-I	10	1	1	0	0	3	2	0	0	5	0	5	5	0	0	0	0
08-HJ-13-116-I	10	1	1	0	1	2	0	0	0	2	1	7	8	0	0	0	0
08-HJ-13-117-I	10	2	1	2	2	5	0	5	1	11	0	4	4	0	0	0	0
08-HJ-13-118-I	10	2	1	1	1	2	0	0	0	2	0	0	0	0	0	0	0
08-HJ-13-120-I	10	2	1	2	0	4	0	0	0	4	1	1	2	0	0	0	0
08-HJ-13-121-I	10	2	1	3	4	13	1	1	1	16	1	0	1	0	0	0	0
08-HJ-13-122-I	10	2	1	2	1	5	2	1	0	8	4	0	4	1	0	0	1
08-HJ-13-123-I	10	2	1	1	0	2	0	0	0	2	1	4	5	0	0	1	1
08-HJ-13-124-I	10	2	1	1	1	4	1	4	2	11	0	6	6	0	0	0	0
08-HJ-13-125-I	10	2	1	0	1	1	0	1	0	2	0	6	6	0	0	0	0
08-HJ-13-127-I	10	2	1	1	2	5	4	0	0	9	0	5	5	0	0	0	0
08-HJ-13-128-I	10	2	1	2	0	3	1	2	2	8	2	1	3	0	0	0	0
08-HJ-13-129-I	10	2	1	1	0	4	0	0	0	4	0	2	2	0	0	0	0
08-HJ-13-130-I	10	2	1	1	0	4	0	1	1	6	0	0	0	1	0	0	1
08-HJ-13-131-I	10	2	1	0	0	2	0	0	0	2	1	5	6	0	0	0	0
08-HJ-13-132-I	10	2	1	0	0	1	0	0	0	1	2	2	4	0	0	0	0
08-HJ-13-133-I	10	2	1	2	0	1	0	0	1	2	0	5	5	0	0	0	0
08-HJ-13-201-I	10	1	1	1	1	2	0	0	1	3	0	4	4	0	0	0	0
08-HJ-13-202-I	10	2	1	1	1	0	0	0	0	0	1	2	3	0	0	0	0
08-HJ-13-203-I	10	2	1	2	1	10	2	2	11	25	0	0	0	0	0	0	0
08-HJ-13-204-I	10	1	1	1	1	4	0	0	0	4	0	3	3	0	0	0	0
08-HJ-13-205-I	10	1	1	1	0	3	0	9	9	21	0	0	0	0	0	0	0
08-HJ-13-207-I	10	2	1	2	1	4	0	0	0	4	0	5	5	0	0	0	0
08-HJ-13-209-I	10	2	1	1	1	3	1	1	2	7	2	1	3	0	0	0	0
08-HJ-13-210-I	10	2	1	2	1	5	1	0	0	6	0	3	3	0	0	0	0
08-HJ-13-211-I	10	2	1	0	0	4	1	0	0	5	0	0	0	0	0	0	0
08-HJ-13-213-I	10	1	1	1	0	4	1	1	3	9	0	4	4	0	0	0	0
08-HJ-13-214-I	10	2	1	1	1	1	0	0	0	1	0	2	2	0	0	0	0
08-HJ-13-215-I	10	1	1	1	1	1	0	0	0	1	0	0	0	0	0	0	0
08-HJ-13-216-I	10	2	1	2	1	2	1	0	0	3	0	1	1	0	0	0	0
08-HJ-13-217-I	10	1	1	2	1	2	2	2	0	6	2	3	5	0	0	2	2
08-HJ-13-218-I	10	2	1	1	1	4	0	0	0	4	0	6	6	0	0	0	0
08-HJ-13-220-I	10	2	1	2	1	4	0	0	0	4	0	4	4	0	0	4	4
08-HJ-13-221-I	10	2	1	2	1	4	2	2	2	10	0	0	0	0	0	0	0
08-HJ-13-222-I	10	1	1	1	1	2	1	1	1	5	0	0	0	0	0	0	0
08-HJ-13-223-I	10	2	1	1	1	3	0	0	2	5	0	2	2	0	0	0	0
08-HJ-13-224-I	10	1	1	2	1	3	0	2	0	5	1	1	2	0	0	0	0
08-HJ-13-225-I	10	2	1	2	2	5	5	1	6	17	2	0	2	0	0	0	0
08-HJ-13-226-I	10	1	1	1	0	2	0	0	0	2	0	6	6	0	0	0	0
08-HJ-13-227-I	10	1	1	1	0	1	0	0	0	1	0	0	0	0	0	0	0
08-HJ-13-228-I	10	1	1	0	0	2	0	0	0	2	0	0	0	0	0	0	0
08-HJ-13-229-I	10	2	1	1	1	3	0	2	1	6	0	1	1	0	0	0	0
08-HJ-13-230-I	10	2	1	1	2	1	0	0	1	2	0	5	5	0	0	0	0
08-HJ-13-231-I	10	2	1	2	1	4	0	0	0	4	0	5	5	0	0	0	0
08-HJ-13-301-I	10	1	1	1	0	7	2	2	0	11	0	1	1	0	0	0	0
08-HJ-13-302-I	10	2	1	2	0	3	0	0	0	3	2	0	2	0	0	0	0
08-HJ-13-303-I	10	1	1	0	0	3	0	0	0	3	0	6	6	0	0	0	0
08-HJ-13-305-I	10	1	1	2	2	4	1	1	0	6	0	4	4	0	0	0	0
08-HJ-13-306-I	10	1	1	1	0	2	2	1	3	8	0	0	0	0	0	0	0
08-HJ-13-308-I	10	1	1	2	0	4	0	1	4	9	0	6	6	0	0	4	4
08-HJ-13-309-I	10	1	1	2	0	4	3	3	0	10	0	0	0	0	0	4	4
08-HJ-13-310-I	10	2	1	1	0	2	0	0	0	2	0	0	0	0	0	0	0
08-HJ-13-311-I	10	2	1	1	0	1	1	0	0	2	0	0	0	0	0	0	0
08-HJ-13-312-I	10	2	1	2	1	3	0	2	0	5	0	6	6	0	0	0	0
08-HJ-13-313-I	10	2	1	2	0	3	0	0	0	3	0	4	4	1	0	4	5
08-HJ-13-314-I	10	2	1	3	3	6	2	2	0	10	0	2	2	2	0	0	2
08-HJ-13-315-I	10	2	1	2	0	1	0	0	0	1	1	4	5	1	0	2	3
08-HJ-13-316-I	10	2	1	1	1	6	0	0	1	7	0	4	4	0	0	0	0
08-HJ-13-317-I	10	2	1	2	0	2	2	1	1	6	1	6	7	0	0	0	0
08-HJ-13-318-I	10	2	1	1	0	4	0	0	0	4	0	0	0	0	0	2	2
08-HJ-13-319-I	10	1	1	1	1	3	2	3	0	8	0	1	1	0	0	1	1
08-HJ-13-320-I	10	1	1	1	1	3	0	0	0	3	0	3	3	0	0	1	1
08-HJ-13-321-I	10	1	1	2	1	5	2	1	3	11	0	3	3	0	0	0	0
08-HJ-13-322-I	10	2	1	1	0	4	1	2	0	7	0	0	0	0	0	0	0
08-HJ-13-323-I	10	2	1	1	0	2	0	1	1	4	0	0	0	0	0	0	0
08-HJ-13-324-I	10	2	1	1	0	1	0	0	0	1	0	0	0	0	0	0	0
08-HJ-13-325-I	10	1	1	1	0	3	0	0	0	3	0	0	0	0	0	0	0
08-HJ-13-326-I	10	1	1	3	3	10	3	8	0	21	0	1	1	0	0	0	0
08-HJ-13-327-I	10	2	1	2	2	5	0	2	0	7	0	6	6	0	0	0	0
08-HJ-13-328-I	10	2	1	2	2	5	0	1	0	6	0	6	6	0	0	0	0
08-HJ-13-329-I	10	1	1	2	1	1	0	0	0	1	2	5	7	0	0	4	4
08-HJ-13-401-I	10	1	1	3	2	9	0	3	6	18	7	0	7	0	0	0	0
08-HJ-13-402-I	10	1	1	1	0	3	1	0	1	5	0	0	0	0	0	0	0
08-HJ-13-403-I	10	1	1	0	2	2	0	0	0	2	1	5	6	0	0	0	0
08-HJ-13-404-I	10	1	1	1	1	5	2	16	12	35	6	2	8	0	0	0	0
08-HJ-13-405-I	10	1	1	2	2	10	3	0	2	15	1	5	6	1	0	0	1
08-HJ-13-406-I	10	1	1	0	2	2	0	0	0	2	0	5	5	0	0	0	0
08-HJ-13-407-I	10	1	1	0	1	2	0	0	0	2	0	6	6	0	0	0	0
08-HJ-13-408-I	10	1	1	1	1	5	1	1	0	7	0	2	2	0	0	0	0
08-HJ-13-409-I	10	1	1	0	0	3	0	0	0	3	0	5	5	0	0	0	0
08-HJ-13-410-I	10	1	1	2	2	9	9	5	5	28	0	2	2	0	0	0	0
08-HJ-13-411-I	10	1	1	2	0	5	1	0	0	6	2	4	6	0	0	0	0
08-HJ-13-412-I	10	1	1	2	0	5	0	3	0	8	0	6	6	0	0	0	0
08-HJ-13-413-I	10	1	1	2	1	2	3	8	4	17	1	7	8	0	0	2	2
08-HJ-13-414-I	10	1	1	1	1	0	0	0	0	0	0	2	2	0	0	0	0
08-HJ-13-415-I	10	2	1	1	1	2	0	1	1	4	0	2	2	0	0	0	0
08-HJ-13-416-I	10	2	1	1	0	5	0	4	0	9	0	3	3	0	0	0	0
08-HJ-13-417-I	10	2	1	2	1	1	0	1	0	2	0	6	6	0	0	0	0
08-HJ-13-418-I	10	2	1	0	0	0	0	0	0	0	0	0	0	0	0	0	0
08-HJ-13-419-I	10	2	1	2	1	4	1	5	2	12	0	0	0	0	0	0	0
08-HJ-13-420-I	10	2	1	1	2	4	2	1	1	8	1	3	4	0	0	0	0
08-HJ-13-421-I	10	2	1	0	0	1	0	0	0	1	0	3	3	0	0	2	2
08-HJ-13-422-I	10	2	1	1	0	2	1	0	0	3	0	2	2	0	0	0	0
08-HJ-13-423-I	10	2	1	3	2	7	5	1	6	19	0	0	0	0	0	0	0
08-HJ-13-424-I	10	2	1	2	1	3	1	2	3	9	1	2	3	0	0	0	0
08-HJ-13-425-I	10	2	1	2	1	3	0	0	1	4	0	0	0	0	0	0	0
08-HJ-13-426-I	10	2	1	0	0	0	0	0	1	1	0	4	4	0	0	0	0
08-HJ-13-427-I	10	2	1	1	0	1	0	0	0	1	0	8	8	0	0	2	2
08-HJ-13-428-I	10	2	1	1	1	3	0	0	0	3	0	2	2	3	0	0	3
08-HJ-13-429-I	10	2	1	2	0	1	0	0	0	1	0	0	0	0	0	1	1
08-HJ-13-430-I	10	2	1	1	1	3	0	0	0	3	0	6	6	1	0	0	1
08-HJ-13-431-I	10	2	1	2	2	4	0	3	0	7	2	2	4	1	0	0	1
08-SN-23-102-I	10	1	2	1	1	6	0	0	0	6	0	6	6	0	0	0	0
08-SN-23-103-I	10	1	2	2	2	3	1	2	0	6	0	2	2	0	0	0	0
08-SN-23-104-I	10	1	2	0	0	0	0	0	0	0	0	0	0	0	0	0	0
08-SN-23-105-I	10	2	2	1	1	4	0	1	1	6	0	0	0	0	0	0	0
08-SN-23-106-I	10	2	2	0	0	0	1	0	2	3	0	0	0	0	0	0	0
08-SN-23-107-I	10	2	2	1	2	4	7	1	1	13	0	3	3	0	0	0	0
08-SN-23-108-I	10	2	2	2	4	9	10	5	2	26	0	5	5	0	0	0	0
08-SN-23-109-I	10	1	2	1	0	3	0	0	0	3	0	2	2	1	0	0	1
08-SN-23-111-I	10	1	2	1	2	3	1	0	0	4	0	8	8	0	0	0	0
08-SN-23-113-I	10	1	2	2	2	8	4	3	0	15	1	5	6	0	0	0	0
08-SN-23-114-I	10	2	2	1	0	2	0	0	0	2	0	1	1	0	0	0	0
08-SN-23-115-I	10	2	2	1	0	3	0	0	0	3	0	1	1	0	0	2	2
08-SN-23-116-I	10	2	2	0	0	0	0	0	0	0	0	6	6	0	0	0	0
08-SN-23-117-I	10	2	2	1	2	5	9	9	4	27	0	3	3	0	0	0	0
08-SN-23-118-I	10	2	2	1	1	7	1	0	1	9	0	2	2	0	0	0	0
08-SN-23-119-I	10	2	2	0	0	1	0	0	0	1	0	1	1	0	0	0	0
08-SN-23-120-I	10	1	2	1	0	6	0	0	1	7	0	0	0	0	0	0	0
08-SN-23-121-I	10	1	2	2	0	3	0	0	0	3	0	4	4	0	0	4	4
08-SN-23-122-I	10	1	2	1	0	5	0	0	2	7	0	0	0	0	0	0	0
08-SN-23-123-I	10	1	2	2	0	2	0	0	0	2	0	6	6	0	0	0	0
08-SN-23-124-I	10	1	2	1	0	4	0	0	0	4	0	1	1	0	0	1	1
08-SN-23-125-I	10	1	2	1	0	2	0	0	0	2	0	2	2	0	0	0	0
08-SN-23-126-I	10	2	2	1	0	2	0	0	0	2	0	0	0	0	0	0	0
08-SN-23-128-I	10	2	2	2	2	2	0	0	0	2	1	6	7	0	0	3	3
08-SN-23-129-I	10	2	2	0	0	0	0	0	0	0	0	0	0	0	0	0	0
08-SN-23-130-I	10	2	2	2	0	4	2	1	3	10	0	5	5	0	0	0	0
08-SN-23-131-I	10	2	2	0	0	1	1	0	0	2	0	2	2	0	0	0	0
08-SN-23-201-I	10	1	2	2	1	11	1	9	6	27	0	4	4	0	0	2	2
08-SN-23-202-I	10	1	2	1	1	2	0	0	0	2	0	5	5	2	0	2	4
08-SN-23-203-I	10	1	2	2	1	3	0	3	3	9	2	5	7	2	0	2	4
08-SN-23-204-I	10	1	2	1	1	3	1	3	2	9	1	1	2	0	0	0	0
08-SN-23-205-I	10	1	2	1	1	7	2	2	0	11	0	3	3	0	0	0	0
08-SN-23-206-I	10	1	2	0	0	1	0	0	0	1	0	0	0	0	0	0	0
08-SN-23-208-I	10	1	2	1	1	2	0	0	0	2	0	0	0	0	0	0	0
08-SN-23-209-I	10	1	2	1	1	3	0	1	0	4	0	2	2	0	0	0	0
08-SN-23-210-I	10	1	2	2	1	2	0	0	0	2	0	2	2	0	0	0	0
08-SN-23-211-I	10	1	2	1	0	3	0	0	1	4	0	1	1	0	0	0	0
08-SN-23-213-I	10	1	2	0	1	1	2	0	3	6	0	1	1	0	0	0	0
08-SN-23-214-I	10	1	2	1	0	3	0	3	1	7	0	3	3	0	0	0	0
08-SN-23-215-I	10	1	2	1	2	1	0	0	0	1	0	1	1	0	0	0	0
08-SN-23-216-I	10	1	2	1	1	2	0	0	0	2	0	0	0	0	0	0	0
08-SN-23-218-I	10	2	2	1	0	4	0	4	3	11	0	1	1	0	0	0	0
08-SN-23-219-I	10	2	2	0	0	2	0	0	3	5	0	0	0	0	0	0	0
08-SN-23-220-I	10	2	2	1	0	5	1	1	0	7	0	5	5	0	0	0	0
08-SN-23-221-I	10	2	2	1	2	2	2	0	0	4	1	2	3	0	0	4	4
08-SN-23-222-I	10	2	2	1	2	2	1	0	0	3	0	5	5	0	0	0	0
08-SN-23-223-I	10	2	2	1	0	4	3	1	0	8	0	0	0	0	0	0	0
08-SN-23-224-I	10	2	2	1	0	3	3	0	1	7	0	0	0	0	0	0	0
08-SN-23-225-I	10	2	2	3	3	7	0	17	6	30	0	4	4	0	0	0	0
08-SN-23-226-I	10	2	2	1	0	5	2	1	0	8	2	2	4	0	0	0	0
08-SN-23-227-I	10	2	2	2	0	2	0	1	0	3	0	0	0	0	0	0	0
08-SN-23-229-I	10	2	2	2	1	3	3	3	0	9	4	2	6	0	0	1	1
08-SN-23-230-I	10	2	2	2	1	1	2	0	1	4	0	2	2	0	0	0	0
08-SN-23-231-I	10	2	2	2	0	4	0	1	0	5	0	4	4	0	0	1	1
08-SN-23-232-I	10	2	2	1	1	3	0	1	0	4	0	2	2	0	0	1	1
08-SN-23-233-I	10	2	2	1	1	2	0	0	0	2	0	3	3	0	0	0	0
08-SN-23-234-I	10	2	2	2	1	2	0	1	1	4	0	0	0	0	0	0	0
08-SN-23-301-I	10	1	2	2	0	6	0	2	1	9	0	3	3	0	0	0	0
08-SN-23-302-I	10	2	2	1	0	3	0	0	0	3	1	3	4	0	0	0	0
08-SN-23-303-I	10	1	2	2	0	4	0	0	0	4	0	0	0	0	0	1	1
08-SN-23-304-I	10	1	2	1	0	0	0	0	2	2	0	2	2	0	0	0	0
08-SN-23-305-I	10	1	2	2	2	4	0	0	0	4	0	1	1	0	0	0	0
08-SN-23-306-I	10	1	2	1	0	2	0	1	0	3	0	2	2	0	0	0	0
08-SN-23-307-I	10	1	2	1	2	6	3	1	0	10	0	1	1	0	0	0	0
08-SN-23-308-I	10	1	2	1	3	5	0	0	0	5	0	0	0	0	0	0	0
08-SN-23-309-I	10	1	2	2	0	3	0	0	0	3	0	0	0	0	0	0	0
08-SN-23-311-I	10	1	2	1	1	2	1	0	0	3	0	0	0	0	0	0	0
08-SN-23-313-I	10	1	2	0	0	1	0	0	0	1	1	7	8	0	0	0	0
08-SN-23-314-I	10	1	2	2	1	3	0	0	0	3	1	3	4	0	0	0	0
08-SN-23-316-I	10	2	2	0	0	1	0	0	0	1	0	2	2	0	0	0	0
08-SN-23-317-I	10	2	2	1	1	2	0	0	0	2	1	2	3	0	0	0	0
08-SN-23-319-I	10	2	2	1	1	1	0	0	0	1	1	2	3	0	0	0	0
08-SN-23-320-I	10	2	2	1	1	3	0	1	0	4	0	7	7	0	0	1	1
08-SN-23-321-I	10	2	2	0	0	1	0	0	0	1	0	0	0	0	0	0	0
08-SN-23-322-I	10	2	2	1	0	2	0	0	0	2	1	1	2	0	0	0	0
08-SN-23-323-I	10	2	2	2	1	5	1	0	0	6	0	4	4	0	0	0	0
08-SN-23-324-I	10	2	2	1	1	3	0	0	0	3	0	0	0	1	0	0	1
08-SN-23-325-I	10	2	2	1	1	3	0	0	0	3	0	0	0	0	0	0	0
08-SN-23-326-I	10	2	2	1	2	1	1	2	1	5	0	3	3	1	0	0	1
08-SN-23-327-I	10	2	2	1	1	1	0	2	0	3	0	0	0	0	0	0	0
08-SN-23-328-I	10	2	2	1	0	2	0	1	0	3	0	1	1	0	0	0	0
08-SN-23-329-I	10	2	2	1	2	5	0	1	1	7	0	1	1	0	0	0	0
08-SN-23-330-I	10	2	2	1	1	3	1	0	1	5	0	0	0	0	0	0	0
08-SN-23-331-I	10	2	2	0	0	4	0	0	0	4	0	0	0	0	0	0	0
08-SN-23-332-I	10	1	2	1	0	9	4	4	4	21	0	0	0	0	0	0	0
08-SN-23-401-I	10	2	2	2	0	1	0	0	0	1	0	3	3	0	0	0	0
08-SN-23-402-I	10	2	2	0	0	2	0	0	0	2	0	2	2	0	0	0	0
08-SN-23-403-I	10	2	2	0	0	3	0	0	0	3	0	0	0	0	0	0	0
08-SN-23-404-I	10	1	2	1	0	1	0	0	0	1	0	2	2	0	0	3	3
08-SN-23-405-I	10	1	2	0	0	2	1	0	0	3	0	0	0	0	0	0	0
08-SN-23-406-I	10	1	2	2	3	6	3	2	1	12	1	2	3	4	0	0	4
08-SN-23-407-I	10	1	2	1	1	4	1	1	1	7	2	2	4	0	0	0	0
08-SN-23-408-I	10	2	2	1	0	2	0	0	0	2	3	0	3	1	0	0	1
08-SN-23-409-I	10	2	2	1	1	3	0	0	0	3	2	6	8	0	0	3	3
08-SN-23-410-I	10	2	2	0	0	0	1	0	0	1	0	0	0	0	0	0	0
08-SN-23-411-I	10	2	2	1	1	4	1	0	1	6	1	1	2	1	0	0	1
08-SN-23-412-I	10	2	2	3	4	2	2	5	8	17	0	0	0	0	0	2	2
08-SN-23-413-I	10	2	2	1	0	2	0	0	0	2	0	1	1	0	0	0	0
08-SN-23-414-I	10	2	2	0	0	0	0	0	0	0	0	6	6	0	0	0	0
08-SN-23-415-I	10	2	2	2	0	2	0	0	0	2	1	0	1	0	0	0	0
08-SN-23-416-I	10	2	2	2	1	3	0	3	1	7	0	5	5	0	0	2	2
08-SN-23-417-I	10	2	2	0	0	1	0	0	0	1	0	4	4	0	0	0	0
08-SN-23-418-I	10	2	2	0	0	4	1	0	0	5	0	0	0	0	0	0	0
08-SN-23-419-I	10	2	2	1	1	3	1	0	0	4	2	0	2	0	0	0	0
08-SN-23-420-I	10	1	2	2	2	6	0	3	1	10	3	0	3	0	0	0	0
08-SN-23-421-I	10	1	2	2	3	2	0	2	0	4	0	3	3	1	0	0	1
08-SN-23-422-I	10	1	2	0	0	2	0	0	0	2	0	1	1	0	0	0	0
08-SN-23-423-I	10	2	2	1	0	1	0	0	0	1	0	4	4	0	0	0	0
08-SN-23-424-I	10	1	2	2	3	10	4	0	10	24	0	7	7	0	0	0	0
08-SN-23-425-I	10	1	2	1	1	2	0	0	0	2	0	1	1	0	0	0	0
08-SN-23-426-I	10	1	2	2	1	2	0	0	0	2	0	1	1	0	0	0	0
08-SN-23-428-I	10	1	2	2	0	0	0	0	0	0	1	3	4	0	0	1	1
08-SN-23-429-I	10	1	2	1	1	5	0	0	0	5	0	5	5	0	0	0	0
08-SN-23-430-I	10	1	2	0	0	2	0	0	0	2	0	0	0	0	0	0	0
08-SN-23-431-I	10	1	2	0	0	4	0	0	0	4	0	7	7	0	0	0	0
08-SN-23-432-I	10	2	2	1	2	3	0	4	1	8	0	0	0	0	0	0	0
08-SN-23-433-I	10	1	2	0	1	1	0	0	0	1	0	0	0	0	0	0	0
08-SN-23-434-I	10	1	2	0	4	0	0	0	0	0	0	0	0	0	0	0	0

## Sheet: CPQ11-14
CHID	age	gender	school	Q1_C11	Q2_C11	OS	FL	EW	SW	totalscale	dt_d	ft_d	dft_d	DT	MT	FT	DMFT	dt_DT	ft_FT	dft_DMFT	dt_DMFT	ft_DMFT	dft_DT	dft_FT
08-SN-26-133-I	13	1	2	0	0	0	0	0	0	0	0	0	0	1	0	0	1	1	0	1	1	1	1	0
08-SN-26-218-I	13	1	2	2	2	0	0	0	0	0	0	0	0	0	0	0	0	0	0	0	0	0	0	0
08-SN-26-230-I	13	1	2	1	3	0	0	0	0	0	0	0	0	0	0	0	0	0	0	0	0	0	0	0
08-SN-26-235-I	13	1	2	3	3	0	0	0	0	0	0	0	0	0	0	0	0	0	0	0	0	0	0	0
08-SN-26-415-I	13	1	2	2	3	0	0	0	0	0	0	0	0	0	0	0	0	0	0	0	0	0	0	0
08-SN-26-433-I	13	1	2	0	0	0	0	0	0	0	0	0	0	1	0	0	1	1	0	1	1	1	1	0
08-SN-26-105-I	13	1	2	2	3	1	0	0	0	1	0	0	0	1	0	1	2	1	1	2	2	2	1	1
08-SN-26-219-I	13	1	2	2	2	1	0	0	0	1	0	0	0	2	0	2	4	2	2	4	4	4	2	2
08-SN-26-233-I	13	1	2	2	3	1	0	0	0	1	0	0	0	0	0	0	0	0	0	0	0	0	0	0
08-SN-26-311-I	13	1	2	3	3	1	0	0	0	1	0	0	0	1	0	0	1	1	0	1	1	1	1	0
08-SN-26-104-I	13	1	2	1	1	2	0	0	0	2	0	0	0	2	0	0	2	2	0	2	2	2	2	0
08-SN-26-106-I	13	1	2	1	1	2	0	0	0	2	0	0	0	0	0	4	4	0	4	4	4	4	0	4
08-SN-26-115-I	13	1	2	1	1	2	0	0	0	2	0	0	0	0	0	0	0	0	0	0	0	0	0	0
08-SN-26-223-I	13	1	2	1	3	1	1	0	0	2	0	0	0	0	0	0	0	0	0	0	0	0	0	0
08-SN-26-303-I	13	1	2	0	0	2	0	0	0	2	0	0	0	0	0	0	0	0	0	0	0	0	0	0
08-SN-26-312-I	13	1	2	0	2	2	0	0	0	2	0	0	0	0	0	0	0	0	0	0	0	0	0	0
08-SN-26-414-I	13	1	2	2	1	2	0	0	0	2	0	0	0	0	0	0	0	0	0	0	0	0	0	0
08-SN-26-416-I	13	1	2	2	3	2	0	0	0	2	0	0	0	3	0	0	3	3	0	3	3	3	3	0
08-SN-26-435-I	13	1	2	0	0	2	0	0	0	2	0	0	0	0	0	0	0	0	0	0	0	0	0	0
08-SN-26-112-I	13	1	2	1	1	2	1	0	0	3	0	0	0	1	0	0	1	1	0	1	1	1	1	0
08-SN-26-117-I	13	1	2	2	3	2	0	1	0	3	0	0	0	0	0	0	0	0	0	0	0	0	0	0
08-SN-26-210-I	13	1	2	1	2	1	0	0	2	3	0	0	0	0	0	0	0	0	0	0	0	0	0	0
08-SN-26-220-I	13	1	2	1	1	2	0	1	0	3	0	0	0	1	0	0	1	1	0	1	1	1	1	0
08-SN-26-302-I	13	1	2	1	2	2	1	0	0	3	0	0	0	1	0	0	1	1	0	1	1	1	1	0
08-SN-26-313-I	13	1	2	0	3	3	0	0	0	3	0	0	0	0	0	0	0	0	0	0	0	0	0	0
08-SN-26-107-I	13	1	2	1	2	1	3	0	0	4	0	0	0	0	0	0	0	0	0	0	0	0	0	0
08-SN-26-109-I	13	1	2	1	1	4	0	0	0	4	0	0	0	0	0	0	0	0	0	0	0	0	0	0
08-SN-26-111-I	13	1	2	3	3	3	0	1	0	4	0	0	0	0	0	1	1	0	1	1	1	1	0	1
08-SN-26-301-I	13	1	2	2	3	2	2	0	0	4	0	0	0	0	0	0	0	0	0	0	0	0	0	0
08-SN-26-310-I	13	1	2	2	2	4	0	0	0	4	0	0	0	0	0	0	0	0	0	0	0	0	0	0
08-SN-26-314-I	13	1	2	3	2	3	0	1	0	4	0	0	0	0	0	0	0	0	0	0	0	0	0	0
08-SN-26-403-I	13	1	2	0	2	3	0	0	1	4	0	0	0	0	0	0	0	0	0	0	0	0	0	0
08-SN-26-110-I	13	1	2	1	1	5	0	0	0	5	0	0	0	0	0	0	0	0	0	0	0	0	0	0
08-SN-26-114-I	13	1	2	1	1	4	0	0	1	5	0	0	0	0	0	0	0	0	0	0	0	0	0	0
08-SN-26-118-I	13	1	2	3	3	5	0	0	0	5	0	0	0	1	0	1	2	1	1	2	2	2	1	1
08-SN-26-315-I	13	1	2	3	3	3	0	2	0	5	0	0	0	2	0	0	2	2	0	2	2	2	2	0
08-SN-26-404-I	13	1	2	1	1	4	0	1	0	5	0	0	0	0	0	0	0	0	0	0	0	0	0	0
08-SN-26-426-I	13	1	2	0	0	5	0	0	0	5	0	0	0	0	0	0	0	0	0	0	0	0	0	0
08-SN-26-505-I	13	1	2	3	2	4	0	1	0	5	0	0	0	0	0	0	0	0	0	0	0	0	0	0
08-SN-26-234-I	13	1	2	2	2	5	1	0	0	6	0	0	0	1	0	3	4	1	3	4	4	4	1	3
08-SN-26-406-I	13	1	2	1	0	6	0	0	0	6	0	0	0	0	0	0	0	0	0	0	0	0	0	0
08-SN-26-420-I	13	1	2	2	1	5	1	0	0	6	0	0	0	0	0	0	0	0	0	0	0	0	0	0
08-SN-26-221-I	13	1	2	2	3	5	1	1	0	7	0	0	0	0	0	2	2	0	2	2	2	2	0	2
08-SN-26-304-I	13	1	2	3	2	3	0	2	2	7	0	0	0	1	0	0	1	1	0	1	1	1	1	0
08-SN-26-423-I	13	1	2	2	2	6	1	0	0	7	0	0	0	0	0	4	4	0	4	4	4	4	0	4
08-SN-26-232-I	13	1	2	0	0	3	3	2	0	8	0	0	0	0	0	0	0	0	0	0	0	0	0	0
08-SN-26-305-I	13	1	2	0	0	5	4	0	0	9	0	0	0	0	0	1	1	0	1	1	1	1	0	1
08-SN-26-307-I	13	1	2	0	2	7	2	0	0	9	0	0	0	0	0	0	0	0	0	0	0	0	0	0
08-SN-26-316-I	13	1	2	2	2	6	3	0	0	9	0	0	0	0	0	2	2	0	2	2	2	2	0	2
08-SN-26-425-I	13	1	2	3	2	7	2	0	0	9	0	0	0	4	0	0	4	4	0	4	4	4	4	0
08-SN-26-101-I	13	1	2	3	3	3	0	3	4	10	0	0	0	0	0	2	2	0	2	2	2	2	0	2
08-SN-26-222-I	13	1	2	0	0	0	0	5	5	10	0	0	0	0	0	1	1	0	1	1	1	1	0	1
08-SN-26-231-I	13	1	2	2	2	3	0	3	4	10	0	0	0	1	0	1	2	1	1	2	2	2	1	1
08-SN-26-405-I	13	1	2	3	4	8	0	2	0	10	0	0	0	0	0	0	0	0	0	0	0	0	0	0
08-SN-26-102-I	13	1	2	2	2	4	0	5	2	11	0	0	0	0	0	0	0	0	0	0	0	0	0	0
08-SN-26-308-I	13	1	2	2	3	1	2	2	6	11	0	0	0	0	0	0	0	0	0	0	0	0	0	0
08-SN-26-213-I	13	1	2	2	2	4	4	4	0	12	0	0	0	0	0	0	0	0	0	0	0	0	0	0
08-SN-26-306-I	13	1	2	3	3	7	1	3	1	12	0	0	0	0	0	0	0	0	0	0	0	0	0	0
08-SN-26-402-I	13	1	2	1	1	4	2	4	2	12	0	0	0	1	0	0	1	1	0	1	1	1	1	0
08-SN-26-309-I	13	1	2	2	2	12	0	2	0	14	0	0	0	1	0	0	1	1	0	1	1	1	1	0
08-SN-26-108-I	13	1	2	0	1	3	5	5	8	21	0	0	0	1	0	0	1	1	0	1	1	1	1	0
08-SN-26-211-I	13	1	2	3	1	12	7	7	2	28	0	0	0	1	0	0	1	1	0	1	1	1	1	0
08-SN-26-217-I	13	2	2	1	3	0	0	0	0	0	0	0	0	1	0	0	1	1	0	1	1	1	1	0
08-SN-26-318-I	13	2	2	2	3	0	0	0	0	0	0	0	0	0	0	0	0	0	0	0	0	0	0	0
08-SN-26-319-I	13	2	2	0	0	0	0	0	0	0	0	0	0	0	0	0	0	0	0	0	0	0	0	0
08-SN-26-325-I	13	2	2	0	3	0	0	0	0	0	0	0	0	2	0	0	2	2	0	2	2	2	2	0
08-SN-26-327-I	13	2	2	3	2	0	0	0	0	0	0	0	0	3	0	0	3	3	0	3	3	3	3	0
08-SN-26-333-I	13	2	2	2	2	0	0	0	0	0	0	0	0	0	0	0	0	0	0	0	0	0	0	0
08-SN-26-428-I	13	2	2	2	4	0	0	0	0	0	0	0	0	0	0	0	0	0	0	0	0	0	0	0
08-SN-26-434-I	13	2	2	0	0	0	0	0	0	0	0	0	0	0	0	0	0	0	0	0	0	0	0	0
08-SN-26-208-I	13	2	2	1	1	1	0	0	0	1	0	0	0	6	0	0	6	6	0	6	6	6	6	0
08-SN-26-326-I	13	2	2	2	3	1	0	0	0	1	0	0	0	0	0	0	0	0	0	0	0	0	0	0
08-SN-26-332-I	13	2	2	2	2	1	0	0	0	1	0	0	0	0	0	0	0	0	0	0	0	0	0	0
08-SN-26-413-I	13	2	2	0	0	1	0	0	0	1	0	0	0	1	0	0	1	1	0	1	1	1	1	0
08-SN-26-430-I	13	2	2	0	2	1	0	0	0	1	0	0	0	1	0	0	1	1	0	1	1	1	1	0
08-SN-26-432-I	13	2	2	0	0	1	0	0	0	1	0	0	0	0	0	0	0	0	0	0	0	0	0	0
08-SN-26-120-I	13	2	2	1	0	2	0	0	0	2	0	0	0	0	0	0	0	0	0	0	0	0	0	0
08-SN-26-132-I	13	2	2	2	2	0	0	2	0	2	0	0	0	1	0	0	1	1	0	1	1	1	1	0
08-SN-26-206-I	13	2	2	1	3	2	0	0	0	2	0	0	0	0	0	0	0	0	0	0	0	0	0	0
08-SN-26-224-I	13	2	2	2	1	2	0	0	0	2	0	0	0	0	0	0	0	0	0	0	0	0	0	0
08-SN-26-228-I	13	2	2	2	2	2	0	0	0	2	0	0	0	1	0	0	1	1	0	1	1	1	1	0
08-SN-26-330-I	13	2	2	2	2	2	0	0	0	2	0	0	0	0	0	0	0	0	0	0	0	0	0	0
08-SN-26-419-I	13	2	2	2	1	2	0	0	0	2	0	0	0	1	0	0	1	1	0	1	1	1	1	0
08-SN-26-124-I	13	2	2	2	2	2	0	1	0	3	0	0	0	0	0	0	0	0	0	0	0	0	0	0
08-SN-26-207-I	13	2	2	0	0	1	0	2	0	3	0	0	0	0	0	1	1	0	1	1	1	1	0	1
08-SN-26-226-I	13	2	2	1	3	3	0	0	0	3	0	0	0	1	0	0	1	1	0	1	1	1	1	0
08-SN-26-328-I	13	2	2	2	4	3	0	0	0	3	0	0	0	0	0	0	0	0	0	0	0	0	0	0
08-SN-26-427-I	13	2	2	3	3	3	0	0	0	3	0	0	0	1	0	0	1	1	0	1	1	1	1	0
08-SN-26-502-I	13	2	2	3	2	2	1	0	0	3	0	0	0	0	0	2	2	0	2	2	2	2	0	2
08-SN-26-503-I	13	2	2	3	2	2	1	0	0	3	0	0	0	0	0	2	2	0	2	2	2	2	0	2
08-SN-26-130-I	13	2	2	1	1	3	0	1	0	4	0	0	0	1	0	0	1	1	0	1	1	1	1	0
08-SN-26-215-I	13	2	2	2	3	4	0	0	0	4	0	0	0	0	0	4	4	0	4	4	4	4	0	4
08-SN-26-227-I	13	2	2	2	2	4	0	0	0	4	0	0	0	0	0	0	0	0	0	0	0	0	0	0
08-SN-26-317-I	13	2	2	1	2	4	0	0	0	4	0	0	0	0	0	0	0	0	0	0	0	0	0	0
08-SN-26-329-I	13	2	2	2	2	2	2	0	0	4	0	0	0	0	0	0	0	0	0	0	0	0	0	0
08-SN-26-401-I	13	2	2	2	0	2	0	2	0	4	0	0	0	1	0	4	5	1	4	5	5	5	1	4
08-SN-26-408-I	13	2	2	1	0	4	0	0	0	4	0	0	0	1	0	3	4	1	3	4	4	4	1	3
08-SN-26-126-I	13	2	2	3	2	2	0	2	1	5	0	0	0	0	0	0	0	0	0	0	0	0	0	0
08-SN-26-127-I	13	2	2	3	3	5	0	0	0	5	0	0	0	0	0	2	2	0	2	2	2	2	0	2
08-SN-26-128-I	13	2	2	2	3	3	0	2	0	5	0	0	0	0	0	0	0	0	0	0	0	0	0	0
08-SN-26-131-I	13	2	2	1	1	5	0	0	0	5	0	0	0	0	0	0	0	0	0	0	0	0	0	0
08-SN-26-201-I	13	2	2	1	1	1	4	0	0	5	0	0	0	1	0	3	4	1	3	4	4	4	1	3
08-SN-26-424-I	13	2	2	1	1	5	0	0	0	5	0	0	0	0	0	0	0	0	0	0	0	0	0	0
08-SN-26-119-I	13	2	2	1	1	5	0	1	0	6	0	0	0	0	0	0	0	0	0	0	0	0	0	0
08-SN-26-129-I	13	2	2	3	3	2	3	1	0	6	0	0	0	0	0	0	0	0	0	0	0	0	0	0
08-SN-26-134-I	13	2	2	1	1	5	0	1	0	6	0	0	0	0	0	0	0	0	0	0	0	0	0	0
08-SN-26-202-I	13	2	2	2	0	4	0	2	0	6	0	0	0	0	0	0	0	0	0	0	0	0	0	0
08-SN-26-204-I	13	2	2	0	2	4	1	1	0	6	0	0	0	0	0	0	0	0	0	0	0	0	0	0
08-SN-26-205-I	13	2	2	3	2	3	0	3	0	6	0	0	0	0	0	4	4	0	4	4	4	4	0	4
08-SN-26-214-I	13	2	2	1	2	1	0	5	0	6	0	0	0	0	0	0	0	0	0	0	0	0	0	0
08-SN-26-225-I	13	2	2	2	3	5	0	0	1	6	0	0	0	0	0	1	1	0	1	1	1	1	0	1
08-SN-26-431-I	13	2	2	2	3	4	1	1	0	6	0	0	0	1	0	1	2	1	1	2	2	2	1	1
08-SN-26-122-I	13	2	2	3	3	3	1	3	0	7	0	0	0	2	0	0	2	2	0	2	2	2	2	0
08-SN-26-331-I	13	2	2	2	2	5	1	1	0	7	0	0	0	1	0	0	1	1	0	1	1	1	1	0
08-SN-26-103-I	13	2	2	2	2	4	2	0	2	8	0	0	0	0	0	0	0	0	0	0	0	0	0	0
08-SN-26-121-I	13	2	2	3	3	3	0	5	0	8	0	0	0	2	0	2	4	2	2	4	4	4	2	2
08-SN-26-125-I	13	2	2	1	3	5	0	3	0	8	0	0	0	0	0	0	0	0	0	0	0	0	0	0
08-SN-26-409-I	13	2	2	3	3	6	0	2	0	8	0	0	0	0	0	0	0	0	0	0	0	0	0	0
08-SN-26-410-I	13	2	2	3	3	5	0	3	0	8	0	0	0	0	0	0	0	0	0	0	0	0	0	0
08-SN-26-411-I	13	2	2	2	2	4	0	4	0	8	0	0	0	0	0	2	2	0	2	2	2	2	0	2
08-SN-26-422-I	13	2	2	1	1	3	3	2	0	8	0	0	0	0	0	0	0	0	0	0	0	0	0	0
08-SN-26-113-I	13	2	2	2	3	3	1	2	3	9	0	0	0	0	0	0	0	0	0	0	0	0	0	0
08-SN-26-321-I	13	2	2	2	2	1	1	6	1	9	0	0	0	1	0	2	3	1	2	3	3	3	1	2
08-SN-26-407-I	13	2	2	2	2	3	4	2	0	9	0	0	0	0	0	0	0	0	0	0	0	0	0	0
08-SN-26-504-I	13	2	2	2	3	6	3	0	0	9	0	0	0	0	0	0	0	0	0	0	0	0	0	0
08-SN-26-506-I	13	2	2	1	3	6	3	0	0	9	0	0	0	0	0	0	0	0	0	0	0	0	0	0
08-SN-26-418-I	13	2	2	0	2	5	0	2	3	10	0	0	0	0	0	0	0	0	0	0	0	0	0	0
08-SN-26-216-I	13	2	2	1	3	7	2	2	0	11	0	0	0	0	0	1	1	0	1	1	1	1	0	1
08-SN-26-429-I	13	2	2	2	3	2	5	2	2	11	0	0	0	0	0	0	0	0	0	0	0	0	0	0
08-SN-26-412-I	13	2	2	2	2	5	3	4	0	12	0	0	0	1	0	0	1	1	0	1	1	1	1	0
08-SN-26-203-I	13	2	2	3	2	2	4	6	2	14	0	0	0	0	0	0	0	0	0	0	0	0	0	0
08-SN-26-320-I	13	2	2	0	4	10	4	0	0	14	0	0	0	0	0	0	0	0	0	0	0	0	0	0
08-SN-26-324-I	13	2	2	0	3	7	2	1	4	14	0	0	0	0	0	0	0	0	0	0	0	0	0	0
08-SN-26-123-I	13	2	2	2	1	6	5	2	3	16	0	0	0	0	0	0	0	0	0	0	0	0	0	0
08-SN-26-421-I	13	2	2	3	2	1	3	8	4	16	0	0	0	0	0	0	0	0	0	0	0	0	0	0
08-SN-26-501-I	13	2	2	1	3	7	3	6	0	16	0	0	0	0	0	2	2	0	2	2	2	2	0	2
08-SN-26-229-I	13	2	2	3	3	7	3	9	3	22	0	0	0	0	0	0	0	0	0	0	0	0	0	0
08-SN-26-323-I	13	2	2	4	2	8	2	27	9	46	0	0	0	0	0	4	4	0	4	4	4	4	0	4
08-SN-26-334-I	13	2	2	4	2	14	24	28	8	74	0	0	0	0	0	0	0	0	0	0	0	0	0	0
08-HJ-16-308-I	13	1	1	1	0	0	0	0	0	0	0	0	0	0	0	7	7	0	7	7	7	7	0	7
08-HJ-16-316-I	13	1	1	2	0	0	0	0	0	0	0	0	0	0	0	0	0	0	0	0	0	0	0	0
08-HJ-16-320-I	13	1	1	3	3	0	0	0	0	0	0	0	0	0	0	5	5	0	5	5	5	5	0	5
08-HJ-16-327-I	13	1	1	1	1	0	0	0	0	0	0	0	0	1	0	0	1	1	0	1	1	1	1	0
08-HJ-16-328-I	13	1	1	1	3	0	0	0	0	0	0	0	0	0	0	0	0	0	0	0	0	0	0	0
08-HJ-16-422-I	13	1	1	2	3	0	0	0	0	0	0	0	0	0	0	1	1	0	1	1	1	1	0	1
08-HJ-16-425-I	13	1	1	0	0	0	0	0	0	0	0	0	0	1	0	0	1	1	0	1	1	1	1	0
08-HJ-16-309-I	13	1	1	1	2	1	0	0	0	1	0	0	0	0	0	4	4	0	4	4	4	4	0	4
08-HJ-16-326-I	13	1	1	1	1	1	0	0	0	1	0	0	0	0	0	2	2	0	2	2	2	2	0	2
08-HJ-16-329-I	13	1	1	2	1	1	0	0	0	1	0	0	0	0	0	1	1	0	1	1	1	1	0	1
08-HJ-16-330-I	13	1	1	0	0	1	0	0	0	1	0	0	0	0	0	0	0	0	0	0	0	0	0	0
08-HJ-16-433-I	13	1	1	1	0	1	0	0	0	1	0	0	0	0	0	0	0	0	0	0	0	0	0	0
08-HJ-16-502-I	13	1	1	0	0	1	0	0	0	1	0	0	0	1	0	0	1	1	0	1	1	1	1	0
08-HJ-16-514-I	13	1	1	3	0	1	0	0	0	1	0	0	0	1	0	4	5	1	4	5	5	5	1	4
08-HJ-16-516-I	13	1	1	0	0	1	0	0	0	1	0	0	0	0	0	0	0	0	0	0	0	0	0	0
08-HJ-16-525-I	13	1	1	0	0	1	0	0	0	1	0	0	0	0	0	0	0	0	0	0	0	0	0	0
08-HJ-16-529-I	13	1	1	3	0	1	0	0	0	1	0	0	0	1	0	0	1	1	0	1	1	1	1	0
08-HJ-16-319-I	13	1	1	3	2	2	0	0	0	2	0	0	0	1	0	0	1	1	0	1	1	1	1	0
08-HJ-16-417-I	13	1	1	3	2	2	0	0	0	2	0	0	0	1	0	0	1	1	0	1	1	1	1	0
08-HJ-16-503-I	13	1	1	2	2	2	0	0	0	2	0	0	0	0	0	0	0	0	0	0	0	0	0	0
08-HJ-16-522-I	13	1	1	2	4	2	0	0	0	2	0	0	0	0	0	0	0	0	0	0	0	0	0	0
08-HJ-16-317-I	13	1	1	1	2	3	0	0	0	3	0	0	0	0	0	0	0	0	0	0	0	0	0	0
08-HJ-16-318-I	13	1	1	1	1	3	0	0	0	3	0	0	0	0	0	0	0	0	0	0	0	0	0	0
08-HJ-16-426-I	13	1	1	1	1	2	1	0	0	3	0	0	0	1	0	0	1	1	0	1	1	1	1	0
08-HJ-16-524-I	13	1	1	0	3	3	0	0	0	3	0	0	0	2	0	0	2	2	0	2	2	2	2	0
08-HJ-16-306-I	13	1	1	3	2	2	2	0	0	4	0	0	0	0	0	0	0	0	0	0	0	0	0	0
08-HJ-16-420-I	13	1	1	0	0	4	0	0	0	4	0	0	0	0	0	0	0	0	0	0	0	0	0	0
08-HJ-16-523-I	13	1	1	1	0	2	0	0	2	4	0	0	0	0	0	0	0	0	0	0	0	0	0	0
08-HJ-16-528-I	13	1	1	2	0	3	0	0	1	4	0	0	0	1	0	0	1	1	0	1	1	1	1	0
08-HJ-16-307-I	13	1	1	0	0	5	0	0	0	5	0	0	0	0	0	4	4	0	4	4	4	4	0	4
08-HJ-16-418-I	13	1	1	1	1	5	0	0	0	5	0	0	0	0	0	0	0	0	0	0	0	0	0	0
08-HJ-16-424-I	13	1	1	1	1	5	0	0	0	5	0	0	0	0	0	0	0	0	0	0	0	0	0	0
08-HJ-16-505-I	13	1	1	1	2	4	0	0	1	5	0	0	0	1	0	0	1	1	0	1	1	1	1	0
08-HJ-16-506-I	13	1	1	3	0	5	0	0	0	5	0	0	0	1	0	0	1	1	0	1	1	1	1	0
08-HJ-16-325-I	13	1	1	2	2	5	1	0	0	6	0	0	0	0	0	1	1	0	1	1	1	1	0	1
08-HJ-16-408-I	13	1	1	0	1	5	1	0	0	6	0	0	0	0	0	1	1	0	1	1	1	1	0	1
08-HJ-16-431-I	13	1	1	3	3	3	1	1	1	6	0	0	0	0	0	0	0	0	0	0	0	0	0	0
08-HJ-16-508-I	13	1	1	2	3	7	0	0	0	7	0	0	0	0	0	0	0	0	0	0	0	0	0	0
08-HJ-16-520-I	13	1	1	1	3	3	4	0	0	7	0	0	0	0	0	0	0	0	0	0	0	0	0	0
08-HJ-16-419-I	13	1	1	2	2	6	2	0	0	8	0	0	0	0	0	0	0	0	0	0	0	0	0	0
08-HJ-16-501-I	13	1	1	0	0	3	2	5	0	10	0	0	0	0	0	0	0	0	0	0	0	0	0	0
08-HJ-16-428-I	13	1	1	3	2	8	3	1	0	12	0	0	0	1	0	0	1	1	0	1	1	1	1	0
08-HJ-16-430-I	13	1	1	4	2	5	6	3	2	16	0	0	0	0	0	4	4	0	4	4	4	4	0	4
08-HJ-16-421-I	13	1	1	4	3	21	1	0	0	22	0	0	0	0	0	8	8	0	8	8	8	8	0	8
C10I	11	1	4	0	2	0	0	0	0	0	0	0	0	0	0	0	0	0	0	0	0	0	0	0
H09I	11	1	4	0	0	0	0	0	0	0	0	0	0	0	0	0	0	0	0	0	0	0	0	0
L34I	11	1	4	0	0	0	0	0	0	0	0	0	0	0	0	0	0	0	0	0	0	0	0	0
M04k	11	1	4	0	4	0	0	0	0	0	0	0	0	0	0	0	0	0	0	0	0	0	0	0
M13I	11	1	4	1	0	0	0	0	0	0	0	0	0	0	0	1	1	0	1	1	1	1	0	1
R08I	11	1	4	1	0	0	0	0	0	0	0	0	0	0	0	0	0	0	0	0	0	0	0	0
L02J	13	1	4	0	0	0	0	0	0	0	0	0	0	0	0	0	0	0	0	0	0	0	0	0
L11J	14	1	4	0	0	0	0	0	0	0	0	0	0	0	3	4	7	0	4	7	7	7	0	4
N07I	11	1	4	0	0	1	0	0	0	1	0	0	0	0	0	0	0	0	0	0	0	0	0	0
R14I	11	1	4	0	0	1	0	0	0	1	0	0	0	0	0	0	0	0	0	0	0	0	0	0
R16I	11	1	4	0	4	0	0	0	1	1	0	0	0	0	0	0	0	0	0	0	0	0	0	0
A19I	12	1	4	1	0	1	0	0	0	1	0	0	0	0	0	0	0	0	0	0	0	0	0	0
L03I	14	1	4	0	0	1	0	0	0	1	0	0	0	0	0	0	0	0	0	0	0	0	0	0
B05I	11	1	4	1	0	0	0	2	0	2	0	0	0	0	0	0	0	0	0	0	0	0	0	0
C07I	11	1	4	1	0	2	0	0	0	2	0	0	0	1	0	2	3	1	2	3	3	3	1	2
D11I	11	1	4	0	0	2	0	0	0	2	0	0	0	0	0	0	0	0	0	0	0	0	0	0
H11I	11	1	4	1	0	2	0	0	0	2	0	0	0	0	0	0	0	0	0	0	0	0	0	0
P05I	11	1	4	1	1	2	0	0	0	2	0	0	0	0	0	0	0	0	0	0	0	0	0	0
A01I	12	1	4	0	0	2	0	0	0	2	0	0	0	0	0	0	0	0	0	0	0	0	0	0
A07I	12	1	4	1	2	1	1	0	0	2	0	0	0	5	0	0	5	5	0	5	5	5	5	0
D18I	12	1	4	0	0	2	0	0	0	2	0	0	0	2	0	0	2	2	0	2	2	2	2	0
E02I	12	1	4	0	0	0	2	0	0	2	0	0	0	0	0	0	0	0	0	0	0	0	0	0
G13I	12	1	4	1	0	0	0	0	2	2	0	0	0	0	0	0	0	0	0	0	0	0	0	0
L11k	12	1	4	2	3	2	0	0	0	2	0	0	0	0	0	1	1	0	1	1	1	1	0	1
E07I	13	1	4	1	0	2	0	0	0	2	0	0	0	0	0	0	0	0	0	0	0	0	0	0
L32I	11	1	4	2	2	1	0	0	2	3	0	0	0	0	0	0	0	0	0	0	0	0	0	0
P04I	11	1	4	2	2	0	3	0	0	3	0	0	0	0	0	1	1	0	1	1	1	1	0	1
R13I	11	1	4	0	2	2	1	0	0	3	0	0	0	0	0	0	0	0	0	0	0	0	0	0
E01I	12	1	4	0	1	0	2	1	0	3	0	0	0	0	0	0	0	0	0	0	0	0	0	0
L22I	14	1	4	2	2	2	0	0	1	3	0	0	0	0	0	4	4	0	4	4	4	4	0	4
D09I	11	1	4	2	1	2	2	0	0	4	0	0	0	0	0	0	0	0	0	0	0	0	0	0
C11I	14	1	4	1	3	3	1	0	0	4	0	0	0	0	0	1	1	0	1	1	1	1	0	1
G07I	11	1	4	0	3	4	0	1	0	5	0	0	0	0	0	2	2	0	2	2	2	2	0	2
A14I	13	1	4	1	4	4	1	0	0	5	0	0	0	0	0	0	0	0	0	0	0	0	0	0
L23I	13	1	4	2	2	3	0	0	2	5	0	0	0	1	0	0	1	1	0	1	1	1	1	0
M19I	13	1	4	1	1	4	0	1	0	5	0	0	0	0	0	0	0	0	0	0	0	0	0	0
M21I	13	1	4	2	3	3	2	0	0	5	0	0	0	0	0	0	0	0	0	0	0	0	0	0
H04I	11	1	4	1	1	2	1	2	1	6	0	0	0	0	0	0	0	0	0	0	0	0	0	0
H05I	11	1	4	1	1	2	1	2	1	6	0	0	0	0	0	0	0	0	0	0	0	0	0	0
H06I	11	1	4	1	1	2	1	2	1	6	0	0	0	0	0	0	0	0	0	0	0	0	0	0
N15I	11	1	4	1	1	2	2	0	2	6	0	0	0	0	0	0	0	0	0	0	0	0	0	0
A22J	12	1	4	2	2	4	2	0	0	6	0	0	0	1	0	0	1	1	0	1	1	1	1	0
G15I	12	1	4	2	0	4	0	2	0	6	0	0	0	0	0	0	0	0	0	0	0	0	0	0
P29I	12	1	4	0	0	3	1	0	2	6	0	0	0	0	0	0	0	0	0	0	0	0	0	0
R17I	12	1	4	0	1	6	0	0	0	6	0	0	0	0	0	0	0	0	0	0	0	0	0	0
H07I	11	1	4	2	1	5	1	1	0	7	0	0	0	0	0	0	0	0	0	0	0	0	0	0
L12J	11	1	4	1	1	1	2	0	4	7	0	0	0	0	0	0	0	0	0	0	0	0	0	0
R21J	11	1	4	0	0	0	2	0	5	7	0	0	0	0	0	0	0	0	0	0	0	0	0	0
C11J	12	1	4	3	3	4	3	0	0	7	0	0	0	2	0	6	8	2	6	8	8	8	2	6
L21I	12	1	4	1	3	4	1	2	0	7	0	0	0	9	0	0	9	9	0	9	9	9	9	0
L34J	12	1	4	1	0	1	1	0	5	7	0	0	0	0	0	0	0	0	0	0	0	0	0	0
C03I	13	1	4	1	3	4	3	0	0	7	0	0	0	0	0	0	0	0	0	0	0	0	0	0
M01k	13	1	4	2	4	5	2	0	0	7	0	0	0	0	0	0	0	0	0	0	0	0	0	0
D05I	11	1	4	2	0	2	6	0	0	8	0	0	0	0	0	2	2	0	2	2	2	2	0	2
E09I	11	1	4	0	0	3	0	2	3	8	0	0	0	0	0	0	0	0	0	0	0	0	0	0
P01J	11	1	4	1	1	2	2	0	4	8	0	0	0	0	0	0	0	0	0	0	0	0	0	0
A10I	12	1	4	2	2	4	4	0	0	8	0	0	0	0	0	0	0	0	0	0	0	0	0	0
B03I	12	1	4	2	2	3	5	0	0	8	0	0	0	0	0	0	0	0	0	0	0	0	0	0
E12I	12	1	4	2	2	4	2	2	0	8	0	0	0	0	0	0	0	0	0	0	0	0	0	0
C14I	13	1	4	1	3	6	2	0	0	8	0	0	0	0	0	5	5	0	5	5	5	5	0	5
B10J	11	1	4	0	0	3	6	0	0	9	0	0	0	0	0	0	0	0	0	0	0	0	0	0
N02J	11	1	4	2	2	2	2	5	0	9	0	0	0	0	0	3	3	0	3	3	3	3	0	3
P25J	14	1	4	1	1	9	0	0	1	10	0	0	0	0	0	0	0	0	0	0	0	0	0	0
L04I	11	1	4	0	0	4	7	0	0	11	0	0	0	0	0	0	0	0	0	0	0	0	0	0
P31I	13	1	4	3	4	4	0	7	0	11	0	0	0	0	0	2	2	0	2	2	2	2	0	2
P21I	14	1	4	0	0	5	2	0	4	11	0	0	0	0	0	0	0	0	0	0	0	0	0	0
A22I	11	1	4	1	0	8	4	0	0	12	0	0	0	0	0	0	0	0	0	0	0	0	0	0
N09I	11	1	4	0	0	7	1	0	4	12	0	0	0	0	0	3	3	0	3	3	3	3	0	3
A14J	11	1	4	1	0	6	4	2	1	13	0	0	0	0	0	4	4	0	4	4	4	4	0	4
F11I	11	1	4	1	1	3	3	6	1	13	0	0	0	2	0	0	2	2	0	2	2	2	2	0
N16I	11	1	4	0	3	6	7	0	0	13	0	0	0	0	0	0	0	0	0	0	0	0	0	0
P35I	11	1	4	2	1	3	2	5	4	14	0	0	0	0	0	1	1	0	1	1	1	1	0	1
C13I	14	1	4	1	2	4	2	1	7	14	0	0	0	1	0	3	4	1	3	4	4	4	1	3
A17J	11	1	4	1	1	3	6	5	1	15	0	0	0	0	0	0	0	0	0	0	0	0	0	0
N10I	11	1	4	3	3	4	9	1	1	15	0	0	0	0	0	1	1	0	1	1	1	1	0	1
A08I	13	1	4	1	0	8	0	0	9	17	0	0	0	0	0	0	0	0	0	0	0	0	0	0
R12I	11	1	4	0	2	3	4	3	8	18	0	0	0	0	0	0	0	0	0	0	0	0	0	0
A18I	11	1	4	2	0	3	4	0	12	19	0	0	0	0	0	0	0	0	0	0	0	0	0	0
P03I	11	1	4	3	3	4	5	10	0	19	0	0	0	0	0	4	4	0	4	4	4	4	0	4
C04I	12	1	4	2	2	8	6	9	1	24	0	0	0	0	0	4	4	0	4	4	4	4	0	4
A12I	13	1	4	3	3	6	13	0	5	24	0	0	0	1	0	0	1	1	0	1	1	1	1	0
P34I	14	1	4	2	3	8	6	8	2	24	0	0	0	0	0	0	0	0	0	0	0	0	0	0
L26I	11	1	4	1	2	5	4	7	13	29	0	0	0	0	0	0	0	0	0	0	0	0	0	0
A16J	11	1	4	2	2	8	9	0	13	30	0	0	0	0	0	0	0	0	0	0	0	0	0	0
B11I	11	1	4	1	1	6	4	12	10	32	0	0	0	0	0	0	0	0	0	0	0	0	0	0
A06I	11	1	4	3	3	12	2	19	7	40	0	0	0	0	0	1	1	0	1	1	1	1	0	1
H10I	11	1	4	2	2	8	15	10	11	44	0	0	0	0	0	0	0	0	0	0	0	0	0	0
08-AS-06-068-I	12	1	3	2	2	0	0	0	0	0	0	0	0	0	0	3	3	0	3	3	3	3	0	3
08-AS-02-210-I	12	1	3	1	1	2	0	0	0	2	0	0	0	0	0	4	4	0	4	4	4	4	0	4
08-AS-10-213-J	12	1	3	2	1	1	1	0	1	3	0	0	0	0	0	1	1	0	1	1	1	1	0	1
08-AS-11-201-Z	12	1	3	0	2	4	0	0	0	4	0	0	0	0	0	0	0	0	0	0	0	0	0	0
08-AS-02-207-I	13	1	3	2	3	4	0	0	0	4	0	0	0	0	0	3	3	0	3	3	3	3	0	3
08-AS-06-267-J	13	1	3	1	1	3	1	0	0	4	0	0	0	0	0	2	2	0	2	2	2	2	0	2
08-AS-06-271-I	13	1	3	2	0	1	1	0	2	4	0	0	0	0	0	1	1	0	1	1	1	1	0	1
08-AS-06-209-I	12	1	3	3	2	3	2	0	0	5	2	0	2	0	0	2	2	2	2	4	4	2	2	4
08-AS-06-211-I	13	1	3	2	2	3	0	2	0	5	0	0	0	1	0	1	2	1	1	2	2	2	1	1
08-AS-12-231-I	13	1	3	0	0	2	3	0	0	5	0	0	0	0	0	0	0	0	0	0	0	0	0	0
08-AS-05-211-I	12	1	3	0	3	2	4	0	0	6	0	0	0	0	0	0	0	0	0	0	0	0	0	0
08-AS-06-058-I	12	1	3	2	3	4	1	1	0	6	0	0	0	0	0	0	0	0	0	0	0	0	0	0
08-AS-12-233-I	12	1	3	0	0	2	2	1	1	6	0	0	0	0	0	0	0	0	0	0	0	0	0	0
08-AS-02-218-J	13	1	3	2	2	5	1	0	0	6	0	0	0	0	0	0	0	0	0	0	0	0	0	0
08-AS-06-266-J	13	1	3	2	1	5	2	0	0	7	0	0	0	0	0	0	0	0	0	0	0	0	0	0
08-AS-06-211-J	12	1	3	2	2	6	2	0	0	8	0	0	0	0	0	0	0	0	0	0	0	0	0	0
08-AS-11-010-I	11	1	3	3	4	6	3	1	1	11	0	0	0	0	0	0	0	0	0	0	0	0	0	0
08-AS-06-310-I	12	1	3	2	2	5	4	2	0	11	0	0	0	0	0	0	0	0	0	0	0	0	0	0
08-AS-06-254-I	11	1	3	2	3	8	4	0	0	12	0	0	0	0	0	3	3	0	3	3	3	3	0	3
08-AS-10-218-I	11	1	3	2	2	8	5	0	0	13	0	0	0	0	0	0	0	0	0	0	0	0	0	0
08-AS-06-312-J	12	1	3	3	2	7	11	2	0	20	0	0	0	0	0	4	4	0	4	4	4	4	0	4
08-AS-03-008-I	11	1	3	2	0	8	7	0	6	21	0	0	0	0	0	0	0	0	0	0	0	0	0	0
08-AS-01-223-J	11	1	3	1	2	3	7	5	10	25	0	0	0	0	0	0	0	0	0	0	0	0	0	0
08-AS-06-227-I	13	1	3	3	2	4	4	11	6	25	0	0	0	0	0	0	0	0	0	0	0	0	0	0
08-AS-02-033-J	11	1	3	3	3	10	6	13	7	36	0	0	0	0	0	4	4	0	4	4	4	4	0	4
08-AS-06-249-K	11	1	3	3	1	10	14	0	16	40	0	0	0	0	0	1	1	0	1	1	1	1	0	1
08-HJ-16-310-I	13	2	1	2	2	0	0	0	0	0	0	0	0	1	0	0	1	1	0	1	1	1	1	0
08-HJ-16-322-I	13	2	1	0	1	1	0	0	0	1	0	0	0	0	0	0	0	0	0	0	0	0	0	0
08-HJ-16-416-I	13	2	1	1	0	1	0	0	0	1	0	0	0	0	0	0	0	0	0	0	0	0	0	0
08-HJ-16-519-I	13	2	1	3	2	1	0	0	0	1	0	0	0	0	0	0	0	0	0	0	0	0	0	0
08-HJ-16-526-I	13	2	1	3	2	1	0	0	0	1	0	0	0	0	0	3	3	0	3	3	3	3	0	3
08-HJ-16-527-I	13	2	1	2	0	1	0	0	0	1	0	0	0	3	0	0	3	3	0	3	3	3	3	0
08-HJ-16-409-I	13	2	1	0	0	2	0	0	0	2	0	0	0	0	0	0	0	0	0	0	0	0	0	0
08-HJ-16-504-I	13	2	1	2	0	2	0	0	0	2	0	0	0	2	0	0	2	2	0	2	2	2	2	0
08-HJ-16-509-I	13	2	1	2	2	2	0	0	0	2	0	0	0	1	0	0	1	1	0	1	1	1	1	0
08-HJ-16-312-I	13	2	1	2	1	3	0	0	0	3	0	0	0	5	0	0	5	5	0	5	5	5	5	0
08-HJ-16-314-I	13	2	1	2	2	3	0	0	0	3	0	0	0	0	0	4	4	0	4	4	4	4	0	4
08-HJ-16-323-I	13	2	1	2	0	3	0	0	0	3	0	0	0	0	0	0	0	0	0	0	0	0	0	0
08-HJ-16-411-I	13	2	1	2	2	2	1	0	0	3	0	0	0	2	0	0	2	2	0	2	2	2	2	0
08-HJ-16-521-I	13	2	1	1	3	3	0	0	0	3	0	0	0	0	0	2	2	0	2	2	2	2	0	2
08-HJ-16-301-I	13	2	1	3	2	3	1	0	0	4	0	0	0	2	0	1	3	2	1	3	3	3	2	1
08-HJ-16-406-I	13	2	1	0	0	3	0	0	1	4	0	0	0	0	0	0	0	0	0	0	0	0	0	0
08-HJ-16-414-I	13	2	1	3	3	1	2	0	1	4	0	0	0	2	0	2	4	2	2	4	4	4	2	2
08-HJ-16-415-I	13	2	1	2	4	3	1	0	0	4	0	0	0	0	0	0	0	0	0	0	0	0	0	0
08-HJ-16-517-I	13	2	1	2	2	3	0	1	0	4	0	0	0	0	0	0	0	0	0	0	0	0	0	0
08-HJ-16-305-I	13	2	1	2	1	4	0	0	1	5	0	0	0	0	0	2	2	0	2	2	2	2	0	2
08-HJ-16-321-I	13	2	1	3	3	5	0	0	0	5	0	0	0	0	0	4	4	0	4	4	4	4	0	4
08-HJ-16-324-I	13	2	1	3	2	1	0	3	1	5	0	0	0	0	0	0	0	0	0	0	0	0	0	0
08-HJ-16-518-I	13	2	1	2	1	2	2	1	0	5	0	0	0	0	0	2	2	0	2	2	2	2	0	2
08-HJ-16-304-I	13	2	1	2	2	2	1	2	1	6	0	0	0	0	0	0	0	0	0	0	0	0	0	0
08-HJ-16-401-I	13	2	1	1	3	4	0	2	0	6	0	0	0	1	0	0	1	1	0	1	1	1	1	0
08-HJ-16-410-I	13	2	1	2	1	6	0	0	0	6	0	0	0	0	0	0	0	0	0	0	0	0	0	0
08-HJ-16-412-I	13	2	1	1	1	7	0	0	0	7	0	0	0	1	0	0	1	1	0	1	1	1	1	0
08-HJ-16-511-I	13	2	1	3	2	2	4	1	0	7	0	0	0	5	0	0	5	5	0	5	5	5	5	0
08-HJ-16-512-I	13	2	1	3	2	4	2	0	1	7	0	0	0	0	0	0	0	0	0	0	0	0	0	0
08-HJ-16-302-I	13	2	1	1	1	4	3	1	0	8	0	0	0	0	0	0	0	0	0	0	0	0	0	0
08-HJ-16-311-I	13	2	1	0	0	1	0	6	1	8	0	0	0	0	0	3	3	0	3	3	3	3	0	3
08-HJ-16-313-I	13	2	1	3	3	4	1	3	0	8	0	0	0	0	0	0	0	0	0	0	0	0	0	0
08-HJ-16-402-I	13	2	1	1	2	4	4	0	0	8	0	0	0	0	0	0	0	0	0	0	0	0	0	0
08-HJ-16-407-I	13	2	1	2	0	3	10	0	2	15	0	0	0	0	0	2	2	0	2	2	2	2	0	2
08-HJ-16-515-I	13	2	1	3	2	11	4	1	0	16	0	0	0	1	0	0	1	1	0	1	1	1	1	0
08-HJ-16-303-I	13	2	1	4	3	11	7	0	2	20	0	0	0	0	0	0	0	0	0	0	0	0	0	0
08-HJ-16-513-I	13	2	1	3	3	3	4	5	10	22	0	0	0	0	0	2	2	0	2	2	2	2	0	2
08-HJ-16-413-I	13	2	1	2	3	7	6	5	5	23	0	0	0	0	0	0	0	0	0	0	0	0	0	0
08-HJ-16-405-I	13	2	1	3	3	9	4	11	3	27	0	0	0	1	0	0	1	1	0	1	1	1	1	0
A20K	11	2	4	0	3	0	0	0	0	0	0	0	0	0	0	0	0	0	0	0	0	0	0	0
F06I	11	2	4	0	3	0	0	0	0	0	0	0	0	0	0	0	0	0	0	0	0	0	0	0
F09J	11	2	4	1	0	0	0	0	0	0	0	0	0	0	0	0	0	0	0	0	0	0	0	0
P09I	11	2	4	0	0	0	0	0	0	0	0	0	0	0	0	0	0	0	0	0	0	0	0	0
R20J	11	2	4	0	0	0	0	0	0	0	0	0	0	1	0	0	1	1	0	1	1	1	1	0
G16I	12	2	4	1	0	0	0	0	0	0	0	0	0	0	0	0	0	0	0	0	0	0	0	0
H12I	12	2	4	2	2	0	0	0	0	0	0	0	0	0	0	0	0	0	0	0	0	0	0	0
P26I	13	2	4	0	0	0	0	0	0	0	0	0	0	0	0	0	0	0	0	0	0	0	0	0
G12I	11	2	4	0	3	1	0	0	0	1	0	0	0	0	0	0	0	0	0	0	0	0	0	0
R10I	11	2	4	0	0	0	1	0	0	1	0	0	0	0	0	0	0	0	0	0	0	0	0	0
F09I	12	2	4	1	1	1	0	0	0	1	0	0	0	6	0	1	7	6	1	7	7	7	6	1
R20I	12	2	4	2	0	1	0	0	0	1	0	0	0	0	0	0	0	0	0	0	0	0	0	0
L09I	14	2	4	1	3	1	0	0	0	1	0	0	0	0	0	4	4	0	4	4	4	4	0	4
C08I	11	2	4	2	2	2	0	0	0	2	0	0	0	0	0	0	0	0	0	0	0	0	0	0
E10I	11	2	4	1	2	1	1	0	0	2	0	0	0	0	0	0	0	0	0	0	0	0	0	0
G10J	11	2	4	0	0	1	1	0	0	2	0	0	0	0	0	0	0	0	0	0	0	0	0	0
L16I	11	2	4	0	1	1	0	0	1	2	0	0	0	0	0	0	0	0	0	0	0	0	0	0
P01I	11	2	4	1	2	1	1	0	0	2	0	0	0	0	0	0	0	0	0	0	0	0	0	0
P32J	11	2	4	0	1	2	0	0	0	2	0	0	0	0	0	0	0	0	0	0	0	0	0	0
M11J	12	2	4	1	3	1	1	0	0	2	0	0	0	0	0	0	0	0	0	0	0	0	0	0
C01I	13	2	4	1	1	2	0	0	0	2	0	0	0	0	0	0	0	0	0	0	0	0	0	0
B06I	11	2	4	1	0	2	0	0	1	3	0	0	0	0	0	1	1	0	1	1	1	1	0	1
L05I	11	2	4	1	1	2	1	0	0	3	0	0	0	0	0	0	0	0	0	0	0	0	0	0
P07I	11	2	4	1	1	2	0	0	1	3	0	0	0	0	0	0	0	0	0	0	0	0	0	0
P27I	14	2	4	2	0	2	1	0	0	3	0	0	0	0	0	0	0	0	0	0	0	0	0	0
A20J	11	2	4	0	0	1	0	0	3	4	0	0	0	0	0	0	0	0	0	0	0	0	0	0
C06I	11	2	4	2	2	2	0	0	2	4	0	0	0	0	0	0	0	0	0	0	0	0	0	0
F07I	11	2	4	0	0	3	0	0	1	4	0	0	0	1	0	0	1	1	0	1	1	1	1	0
C05I	13	2	4	2	3	3	0	0	1	4	0	0	0	0	0	7	7	0	7	7	7	7	0	7
P07J	13	2	4	2	0	1	1	0	2	4	0	0	0	0	0	0	0	0	0	0	0	0	0	0
P24I	14	2	4	2	2	2	0	0	2	4	0	0	0	0	0	0	0	0	0	0	0	0	0	0
G09J	11	2	4	1	0	4	0	0	1	5	0	0	0	0	0	0	0	0	0	0	0	0	0	0
G11I	11	2	4	1	0	1	1	1	2	5	0	0	0	0	0	1	1	0	1	1	1	1	0	1
A05I	11	2	4	1	1	1	1	1	3	6	0	0	0	0	0	4	4	0	4	4	4	4	0	4
D08I	11	2	4	1	2	0	2	2	2	6	0	0	0	0	0	2	2	0	2	2	2	2	0	2
G06I	11	2	4	1	0	2	3	0	1	6	0	0	0	0	0	0	0	0	0	0	0	0	0	0
M16I	11	2	4	0	2	1	3	0	2	6	0	0	0	0	0	5	5	0	5	5	5	5	0	5
R09I	11	2	4	0	3	0	6	0	0	6	0	0	0	0	0	0	0	0	0	0	0	0	0	0
B09I	12	2	4	1	2	5	1	0	0	6	0	0	0	0	0	0	0	0	0	0	0	0	0	0
B11J	12	2	4	2	1	3	2	0	1	6	0	0	0	0	0	0	0	0	0	0	0	0	0	0
M17I	12	2	4	1	2	3	0	0	3	6	0	0	0	0	0	5	5	0	5	5	5	5	0	5
D13I	11	2	4	2	2	0	2	3	2	7	0	0	0	4	0	0	4	4	0	4	4	4	4	0
L15J	11	2	4	2	0	3	3	1	0	7	0	0	0	0	0	0	0	0	0	0	0	0	0	0
L24J	14	2	4	1	4	4	2	1	0	7	0	0	0	0	0	0	0	0	0	0	0	0	0	0
N05I	11	2	4	3	3	3	3	1	1	8	0	0	0	0	0	0	0	0	0	0	0	0	0	0
P36I	12	2	4	0	0	4	2	0	2	8	0	0	0	0	0	3	3	0	3	3	3	3	0	3
L14I	14	2	4	1	1	4	1	3	0	8	0	0	0	0	0	3	3	0	3	3	3	3	0	3
L19I	11	2	4	2	3	4	3	2	0	9	0	0	0	0	0	0	0	0	0	0	0	0	0	0
R18I	12	2	4	1	3	3	2	3	1	9	0	0	0	0	0	0	0	0	0	0	0	0	0	0
D14I	11	2	4	1	2	4	2	0	4	10	0	0	0	1	0	2	3	1	2	3	3	3	1	2
D21I	11	2	4	2	2	4	0	0	6	10	0	0	0	0	0	4	4	0	4	4	4	4	0	4
G05I	11	2	4	0	0	2	7	0	1	10	0	0	0	0	0	0	0	0	0	0	0	0	0	0
L12I	12	2	4	0	0	10	0	0	0	10	0	0	0	1	0	8	9	1	8	9	9	9	1	8
A19J	11	2	4	1	3	10	1	0	0	11	0	0	0	1	0	0	1	1	0	1	1	1	1	0
A21J	11	2	4	0	0	3	0	3	5	11	0	0	0	0	0	0	0	0	0	0	0	0	0	0
L06I	11	2	4	1	0	2	2	2	6	12	0	0	0	0	0	0	0	0	0	0	0	0	0	0
P30I	14	2	4	1	1	3	0	0	9	12	0	0	0	1	0	2	3	1	2	3	3	3	1	2
D07I	11	2	4	1	0	5	8	0	0	13	0	0	0	0	0	2	2	0	2	2	2	2	0	2
D21k	11	2	4	1	3	4	5	2	2	13	0	0	0	0	0	4	4	0	4	4	4	4	0	4
G08I	12	2	4	1	1	3	4	4	2	13	0	0	0	0	0	0	0	0	0	0	0	0	0	0
D15I	11	2	4	3	1	8	3	2	4	17	0	0	0	0	0	1	1	0	1	1	1	1	0	1
P28J	13	2	4	3	2	2	5	6	4	17	0	0	0	0	0	1	1	0	1	1	1	1	0	1
L10I	14	2	4	1	1	2	9	4	2	17	0	0	0	0	0	3	3	0	3	3	3	3	0	3
P25I	12	2	4	1	2	4	7	6	2	19	0	0	0	0	0	0	0	0	0	0	0	0	0	0
C14J	13	2	4	4	4	6	12	0	1	19	0	0	0	0	0	5	5	0	5	5	5	5	0	5
D21J	11	2	4	1	2	13	5	0	2	20	0	0	0	1	0	4	5	1	4	5	5	5	1	4
F05I	11	2	4	3	3	7	6	0	7	20	0	0	0	0	0	0	0	0	0	0	0	0	0	0
F08I	11	2	4	2	4	6	5	4	5	20	0	0	0	0	0	2	2	0	2	2	2	2	0	2
P28I	14	2	4	2	3	1	10	1	8	20	0	0	0	0	0	1	1	0	1	1	1	1	0	1
P32I	11	2	4	0	4	1	0	16	4	21	0	0	0	0	0	2	2	0	2	2	2	2	0	2
L18I	11	2	4	1	3	3	4	9	6	22	0	0	0	1	0	0	1	1	0	1	1	1	1	0
L11I	11	2	4	1	3	2	4	11	6	23	0	0	0	2	0	0	2	2	0	2	2	2	2	0
C12J	13	2	4	2	3	6	10	5	2	23	0	0	0	0	0	9	9	0	9	9	9	9	0	9
P20I	14	2	4	1	2	6	5	8	4	23	0	0	0	0	0	5	5	0	5	5	5	5	0	5
P02I	11	2	4	2	1	6	9	3	7	25	0	0	0	0	0	0	0	0	0	0	0	0	0	0
D16I	11	2	4	3	2	9	8	5	5	27	0	0	0	0	0	0	0	0	0	0	0	0	0	0
D06I	11	2	4	3	2	10	9	5	4	28	0	0	0	0	0	0	0	0	0	0	0	0	0	0
L07I	11	2	4	4	2	12	4	7	7	30	0	0	0	0	0	0	0	0	0	0	0	0	0	0
L08I	11	2	4	2	3	2	5	8	15	30	0	0	0	0	0	1	1	0	1	1	1	1	0	1
L25I	14	2	4	1	3	5	6	13	6	30	0	0	0	0	0	0	0	0	0	0	0	0	0	0
P22I	14	2	4	2	2	6	5	15	4	30	0	0	0	0	0	3	3	0	3	3	3	3	0	3
N06I	11	2	4	1	2	10	18	1	2	31	0	0	0	3	0	0	3	3	0	3	3	3	3	0
R07I	11	2	4	1	3	6	9	9	10	34	0	0	0	0	0	0	0	0	0	0	0	0	0	0
L24I	12	2	4	2	2	10	6	14	7	37	0	0	0	0	0	0	0	0	0	0	0	0	0	0
P10I	11	2	4	2	1	6	12	10	15	43	0	0	0	0	0	2	2	0	2	2	2	2	0	2
C12I	14	2	4	2	2	2	9	26	7	44	0	0	0	1	0	8	9	1	8	9	9	9	1	8
P19J	12	2	4	1	3	4	6	17	19	46	0	0	0	0	0	0	0	0	0	0	0	0	0	0
C02I	14	2	4	1	1	8	11	22	6	47	0	0	0	0	0	1	1	0	1	1	1	1	0	1
D22J	12	2	4	2	2	8	13	9	28	58	0	0	0	0	0	8	8	0	8	8	8	8	0	8
G14I	12	2	4	3	0	7	17	14	21	59	0	0	0	0	0	0	0	0	0	0	0	0	0	0
08-AS-02-222-I	12	2	3	2	3	3	1	0	0	4	0	0	0	0	0	0	0	0	0	0	0	0	0	0
08-AS-01-210-I	11	2	3	3	2	3	2	0	0	5	0	0	0	0	0	5	4	0	5	4	4	4	0	5
08-AS-01-227-I	11	2	3	1	0	2	0	1	2	5	0	0	0	0	0	1	1	0	1	1	1	1	0	1
08-AS-02-033-I	13	2	3	3	3	4	1	1	0	6	0	0	0	1	0	3	4	1	3	4	4	4	1	3
08-AS-06-013-J	13	2	3	2	2	3	1	2	0	6	0	0	0	0	0	0	0	0	0	0	0	0	0	0
08-AS-10-220-J	12	2	3	2	2	6	1	0	0	7	0	0	0	0	0	4	4	0	4	4	4	4	0	4
08-AS-12-224-J	13	2	3	3	1	5	3	0	0	8	0	0	0	0	0	4	4	0	4	4	4	4	0	4
08-AS-02-036-J	12	2	3	3	2	6	1	1	1	9	0	0	0	0	0	2	2	0	2	2	2	2	0	2
08-AS-01-210-J	13	2	3	4	1	1	3	4	1	9	0	0	0	0	0	4	4	0	4	4	4	4	0	4
08-AS-02-215-K	13	2	3	2	2	3	4	1	1	9	0	0	0	0	0	1	1	0	1	1	1	1	0	1
08-AS-06-097-I	12	2	3	3	2	6	1	3	0	10	0	0	0	0	0	3	3	0	3	3	3	3	0	3
08-AS-10-219-J	13	2	3	2	3	7	3	0	0	10	0	0	0	1	0	2	3	1	2	3	3	3	1	2
08-AS-06-206-I	13	2	3	2	1	3	7	1	0	11	0	0	0	0	0	0	0	0	0	0	0	0	0	0
08-AS-11-205-J	13	2	3	3	0	3	6	1	1	11	0	0	0	0	0	4	4	0	4	4	4	4	0	4
08-AS-12-229-I	12	2	3	3	2	6	3	4	0	13	0	0	0	0	0	2	2	0	2	2	2	2	0	2
08-AS-05-210-J	11	2	3	3	2	8	4	1	1	14	0	0	0	0	0	4	4	0	4	4	4	4	0	4
08-AS-06-067-I	11	2	3	2	3	8	6	0	0	14	0	0	0	0	0	0	0	0	0	0	0	0	0	0
08-AS-05-210-I	13	2	3	2	2	6	5	3	2	16	0	0	0	0	0	4	4	0	4	4	4	4	0	4
08-AS-06-043-J	11	2	3	3	3	11	7	1	3	22	0	0	0	0	0	0	0	0	0	0	0	0	0	0
08-AS-06-103-J	11	2	3	3	2	5	3	9	6	23	0	0	0	0	0	0	0	0	0	0	0	0	0	0
08-AS-06-249-J	13	2	3	4	3	10	6	16	9	41	0	0	0	0	0	0	0	0	0	0	0	0	0	0

## Sheet: variable list
Variable name	Variable description
CHID	children ID
age	age
gender	gender
school	school type
Q1_C8	subjective oral symptoms (CPQ 8-10)
Q2_C8	Bothering due to oral health (CPQ 8-10)
Q1_C11	Subjective Oral health (CPQ 11-14)
Q2_C11	Overall well-being (CPQ11-14)
OS	Oral symtoms
FL	Functional limitations
EW	Emotional well-being
SW	Social well-being
totalscale	OS+FL+EW+SW
dt_d	decayed deciduous teeth
ft_d	filled deciduous teeth
dft_d	dt+ft
DT	decayed permanent teeth
MT	missing permanent teeth
FT	filled permanent teeth
DMFT	DT+MT+FT
